# Supplementary material for: Remodeling of Liver and Plasma Lipidomes in Mice Lacking Cyclophilin D
Source: Int J Mol Sci. 2022 Sep 24;23(19):11274. doi: 10.3390/ijms231911274 (PMC9569465; doi:10.3390/ijms231911274)
Supplement: Supplementary file 1 [file ijms-23-11274-s001.zip]

Archive with 2 entries (2 files):
- Figure S1_leg.tif
- SupplementaryTables_CypD_0808.xlsx
