# Supplementary material for: Remodeling of Liver and Plasma Lipidomes in Mice Lacking Cyclophilin D
Source: Int J Mol Sci. 2022 Sep 24;23(19):11274. doi: 10.3390/ijms231911274 (PMC9569465; doi:10.3390/ijms231911274)
Supplement: Supplementary file 1 [file ijms-23-11274-s001.zip › SupplementaryTables_CypD_0808.xlsx]

## Sheet: S1_Liver_nmol
Table S1. Lipidomic dataset for liver absolute concentration data (lipid/prot (nmol/mg))
	lipid content/liver weight (nmol/mg)
	WT	CypD-/-	WT	CypD-/-	p value
	mean		SEM
LPC(16:1)	0.00247238	0.00472797	0.000525711	0.000856262	0.0411593
LPC(16:0)	0.155398	0.192699	0.0106759	0.0128062	0.0394043
LPC(18:2)	0.0309418	0.058021	0.00514401	0.00698502	0.00631696
LPC(18:1)	0.0569571	0.0724786	0.00822478	0.0070312	0.165505
LPC(18:0)	0.0600132	0.0657039	0.00457388	0.00421313	0.370798
LPC(20:4)	0.0371564	0.0650514	0.00515239	0.00776683	0.00860489
LPC(20:3)	0.00831584	0.00912678	0.00150029	0.00158991	0.716196
LPC(22:6)	0.0121676	0.0254914	0.00257574	0.00311768	0.00415517
LPC(22:5)	0.000840536	0.00326188	0.000285426	0.00084197	0.0181928
LPC	0.364263	0.496562	0.0355895	0.0421258	0.0283171
PC(32:2)	0.0325289	0.0433539	0.00234705	0.00369094	0.0258067
PC(32:1)	0.38189	0.349014	0.031368	0.0190845	0.371918
PC(32:0)	0.305608	0.360169	0.0209189	0.0209314	0.0815513
PC(34:4)	0.0240008	0.0357161	0.00140982	0.0027553	0.00183695
PC(34:3)	0.227476	0.372607	0.015456	0.0348807	0.0020001
PC(34:2)	3.31632	4.36344	0.215386	0.235731	0.00414929
PC(34:1)	4.50884	4.09953	0.321225	0.165117	0.258448
PC(36:6)	0.0034664	0.010629	0.000527297	0.00127346	0.000160259
PC(36:5)	0.142296	0.200627	0.00673363	0.0171903	0.00755453
PC(36:4)	3.88568	4.70773	0.183258	0.26997	0.0232445
PC(36:3)	1.54732	1.53556	0.121518	0.110123	0.943437
PC(36:2)	1.34616	1.41085	0.0967612	0.0917051	0.632981
PC(36:1)	0.334208	0.265232	0.0330069	0.0174037	0.0729235
PC(38:7)	0.0546302	0.0813945	0.00302086	0.00713402	0.004088
PC(38:6)	1.48608	2.11398	0.0849656	0.138616	0.00130061
PC(38:5)	1.37728	1.94903	0.0948018	0.166481	0.0090962
PC(38:4)	1.79754	2.02809	0.100099	0.126731	0.175284
PC(38:3)	0.320123	0.236413	0.0323004	0.0209934	0.0393196
PC(38:2)	0.0343975	0.0328804	0.00371567	0.00297316	0.751271
PC(40:6)	0.304957	0.379716	0.0245897	0.0308683	0.0771151
PC(40:5)	0.121116	0.134156	0.0108229	0.0124397	0.442952
PC(40:4)	0.0316596	0.0285472	0.00236489	0.00199097	0.323755
PC(42:10)	0.0042046	0.00988512	0.000991946	0.00154728	0.00702832
PC	21.5878	24.7486	1.15703	1.32234	0.0906043
PC(O-32:0)	0.00849978	0.0069115	0.00163969	0.000605047	0.382246
PC(O-34:2)	0.00777646	0.010124	0.00232913	0.00304053	0.553216
PC(O-34:1)	0.0176004	0.0198104	0.00184339	0.00178082	0.399629
PC(O-38:5)	0.0182157	0.0229678	0.00229461	0.00212194	0.144269
PC(O-38:4)	0.00420474	0.00446541	0.000889746	0.000672001	0.815592
PC-O	0.0562971	0.0642791	0.00767971	0.00632833	0.429113
LPE(16:0)	0.0149576	0.017565	0.00147419	0.00106857	0.162984
LPE(18:2)	0.00122208	0.00267429	0.000276089	0.000354885	0.00489528
LPE(18:1)	0.0178587	0.0252981	0.00134325	0.00183721	0.00458214
LPE(18:0)	0.023296	0.027288	0.00194772	0.0017105	0.138508
LPE(20:4)	0.0259822	0.0357907	0.00271356	0.00299279	0.0262293
LPE	0.0833166	0.108616	0.00716271	0.00722912	0.0227245
PE(32:1)	0.0162749	0.00916613	0.00253343	0.0012487	0.0179261
PE(34:2)	0.221786	0.265198	0.0216438	0.0145324	0.106676
PE(34:1)	0.122171	0.106304	0.00954358	0.00604555	0.168352
PE(36:4)	1.69675	1.52832	0.154199	0.100856	0.363635
PE(36:3)	0.141498	0.208306	0.0124176	0.0198492	0.011769
PE(36:2)	0.165421	0.193102	0.0126549	0.012534	0.137363
PE(36:1)	0.0407057	0.0380312	0.00387999	0.00350831	0.614103
PE(38:7)	0.00529517	0.0161355	0.00106979	0.00275032	0.00283414
PE(38:6)	1.14818	2.12697	0.094927	0.146458	2.72932e-05
PE(38:5)	2.03706	2.68628	0.117935	0.215655	0.0188797
PE(38:4)	3.92022	4.05152	0.30375	0.186469	0.711012
PE(38:3)	0.0147284	0.0134897	0.0027905	0.00221158	0.729387
PE(38:2)	0.00490233	0.00537927	0.000760985	0.000803955	0.673004
PE(40:7)	0.17374	0.342739	0.0137242	0.0374494	0.00103515
PE(40:6)	0.179721	0.249824	0.0216611	0.022597	0.0380441
PE(40:5)	0.0242011	0.0198372	0.00255336	0.00286578	0.27346
PE	9.91267	11.8606	0.683736	0.663148	0.0551402
PE(P-36:4)	0.0387413	0.0312194	0.00398382	0.00325212	0.156864
PE(P-38:4)	0.0232835	0.0233783	0.00239531	0.00208026	0.976365
PE-P	0.0620248	0.0545977	0.00479115	0.00438657	0.266158
LPI(16:0)	0.00176657	0.0013827	0.000244677	0.00017742	0.213475
LPI(18:1)	0.00793854	0.00901232	0.000487815	0.000416083	0.10852
LPI(18:0)	0.0133646	0.0126875	0.00120921	0.000796978	0.639548
LPI(20:4)	0.0179018	0.0221585	0.00166988	0.00178042	0.099084
LPI(20:3)	0.00133221	0.00195397	0.000308229	0.000431395	0.263851
LPI	0.0423037	0.047195	0.00372698	0.00316752	0.327159
PI(34:2)	0.0204469	0.0357525	0.0013543	0.00228652	2.06348e-05
PI(36:4)	0.26731	0.249312	0.0247814	0.0180919	0.559327
PI(36:3)	0.0394703	0.0509886	0.00500048	0.00586653	0.155526
PI(36:2)	0.0158267	0.0402861	0.00128516	0.00521354	0.000785157
PI(36:1)	0.0013437	0.00122232	0.000257831	0.000240218	0.734
PI(38:6)	0.00580144	0.00789867	0.000488717	0.0006712	0.0225748
PI(38:5)	0.194552	0.276118	0.0108386	0.0292433	0.0217474
PI(38:4)	3.47331	3.85879	0.181722	0.187223	0.157469
PI(40:6)	0.0109784	0.0167231	0.000916006	0.00123199	0.0015891
PI(40:5)	0.0162774	0.0199693	0.00172408	0.00201146	0.18369
PI(40:4)	0.0141918	0.011969	0.00131556	0.000773072	0.152657
PI	4.05951	4.56903	0.207775	0.2301	0.119297
LPS(18:1)	0.00126764	0.00195778	0.0001353	0.000149431	0.00301348
LPS(18:0)	0.000237622	0.000480623	0.000118584	9.00785e-05	0.11534
LPS(20:4)	0.000725663	0.00181308	0.000167594	0.000441255	0.0386777
LPS(22:6)	0.00119851	0.00355296	0.000204868	0.00047608	0.000500289
LPS(22:0)	0.000591784	0.00087706	0.000196165	0.00024777	0.384387
LPS	0.00402121	0.0086815	0.000590215	0.000764695	0.000138328
PS(36:4)	0.0588059	0.0674968	0.00310201	0.00545408	0.193579
PS(36:2)	0.0172693	0.0189891	0.00088261	0.00101843	0.221488
PS(36:1)	0.0167817	0.0178654	0.000961643	0.000891865	0.418279
PS(38:6)	0.0274387	0.0461558	0.00127916	0.00285562	3.56923e-05
PS(38:5)	0.0211839	0.0241855	0.00129987	0.00189346	0.215613
PS(38:4)	0.628676	0.66504	0.0358519	0.049343	0.56491
PS(38:3)	0.00552935	0.00437751	0.000738592	0.000418933	0.180787
PS(38:1)	0.00523078	0.010955	0.00106681	0.00228105	0.0391727
PS(40:7)	0.00197379	0.00480273	0.000476329	0.0010641	0.0295691
PS(40:6)	0.0981406	0.166969	0.00686457	0.0113041	6.70762e-05
PS(40:5)	0.0188906	0.0210862	0.00327649	0.00270237	0.608582
PS(40:4)	0.00571601	0.00512838	0.000902965	0.000682076	0.605464
PS(40:3)	0.00623631	0.0104926	0.00133772	0.00224856	0.129357
PS(40:2)	0.00112713	0.00252277	0.000342971	0.000706055	0.0965402
PS(40:1)	0.00115805	0.00230286	0.000309389	0.000668205	0.14228
PS	0.914158	1.06837	0.0469312	0.0721703	0.0959206
LPG(18:2)	4.565e-05	9.05355e-05	1.04843e-05	1.25213e-05	0.013644
LPG(18:1)	0.00162541	0.0011115	0.00027624	0.000106405	0.108925
LPG	0.00167106	0.00120203	0.000282898	0.000106395	0.147736
PG(34:2)	0.00976547	0.0102622	0.000778258	0.000597143	0.61464
PG(34:1)	0.0435556	0.0416895	0.00363912	0.0019937	0.649852
PG(36:4)	0.00127336	0.00306057	0.000228511	0.000637592	0.021004
PG(36:3)	0.0106249	0.0165547	0.000788435	0.00162742	0.00532571
PG(36:2)	0.0290776	0.024321	0.00302664	0.00141025	0.178235
PG(36:1)	0.0010307	0.000785982	0.000163884	0.000108686	0.220696
PG(38:6)	0.000722629	0.00220503	0.000119593	0.000392719	0.00365346
PG(38:5)	0.00562187	0.00744379	0.000542722	0.000680039	0.0527135
PG(38:3)	0.000880657	0.000580253	0.000207975	0.00010034	0.2158
PG(40:8)	0.000916967	0.00395082	0.000125932	0.000500476	9.6978e-05
PG(40:7)	0.00567939	0.00829801	0.000425387	0.000650987	0.00381783
PG(40:6)	0.00689899	0.00756769	0.000724588	0.000524265	0.457835
PG(40:5)	0.000573602	0.000689921	7.62496e-05	8.25839e-05	0.316719
PG(42:10)	8.44572e-05	0.000381347	3.35183e-05	6.18012e-05	0.000606411
PG(42:9)	0.000389432	0.000815949	0.000110667	0.000143638	0.0318072
PG	0.117096	0.128607	0.00891073	0.00777597	0.340535
PA(32:1)	0.000379762	0.000605728	7.26775e-05	0.000115628	0.122586
PA(34:3)	0.000213755	0.000387835	5.24221e-05	0.00022548	0.467742
PA(34:2)	0.0104275	0.0147652	0.000690076	0.00138678	0.0137438
PA(34:1)	0.0205403	0.0202518	0.00186892	0.00141813	0.902332
PA(36:4)	0.00347299	0.00569738	0.000509318	0.000841137	0.0398801
PA(36:3)	0.00164162	0.00290307	0.000266498	0.000817581	0.167927
PA(36:2)	0.00637051	0.00805017	0.000806333	0.00133554	0.306929
PA(38:5)	0.000500337	0.000921649	0.000133311	0.000394581	0.331329
PA	0.0435468	0.0535829	0.00370234	0.00600137	0.180887
CL(66:5)	0.00227508	0.00328688	0.000195901	0.000370929	0.030278
CL(68:6)	0.0174134	0.0253495	0.00114083	0.00195403	0.0028972
CL(68:5)	0.014834	0.0196242	0.00109435	0.00131805	0.0123478
CL(68:4)	0.00785909	0.00842114	0.000567452	0.000654216	0.527961
CL(68:3)	0.00505103	0.00641213	0.000481882	0.00057114	0.0874352
CL(68:2)	0.00629975	0.00661563	0.000818643	0.000774184	0.782155
CL(70:7)	0.110059	0.17567	0.00745457	0.0122589	0.000268071
CL(70:6)	0.140219	0.181362	0.00723452	0.0161227	0.0356297
CL(70:5)	0.0584488	0.0657896	0.0041892	0.0067427	0.377947
CL(70:4)	0.0185034	0.0185083	0.00121024	0.00134548	0.997864
CL(72:8)	0.2941	0.403028	0.0264095	0.0177511	0.00249875
CL(72:7)	0.467624	0.55903	0.0291603	0.026133	0.0302508
CL(72:6)	0.270109	0.282357	0.0143567	0.0186248	0.613786
CL(74:10)	0.00922621	0.0105441	0.000565843	0.000449652	0.0814452
CL(74:9)	0.0809516	0.0859743	0.00487962	0.00444954	0.455254
CL(74:8)	0.0661845	0.0604655	0.00365876	0.0034635	0.270259
CL	1.56916	1.91244	0.082212	0.100343	0.0170522
SM(34:1:2)	0.1457	0.163766	0.0126079	0.0110148	0.292003
SM(36:1:2)	0.0227935	0.022039	0.00226051	0.00152907	0.781679
SM(38:1:2)	0.0157794	0.0119378	0.002279	0.00137391	0.15658
SM(40:2:2)	0.0481816	0.0603192	0.00480269	0.00449044	0.080252
SM(40:1:2)	0.218518	0.221882	0.0150908	0.0117577	0.860888
SM(41:2:2)	0.0071359	0.0179286	0.00093725	0.00161046	1.94048e-05
SM(41:1:2)	0.0598347	0.0709997	0.00300297	0.00424727	0.0486837
SM(42:2:2)	0.330188	0.452471	0.0221949	0.0293448	0.00401591
SM(42:1:2)	0.170669	0.182296	0.00932305	0.0084286	0.365265
SM	1.0188	1.20364	0.0578553	0.0662016	0.0509553
Cer(34:1:2)	0.00463448	0.00678007	0.000452542	0.00124051	0.128947
Cer(40:2:2)	0.00344676	0.00309484	0.000486292	0.00042144	0.589063
Cer(40:1:2)	0.0144151	0.0140476	0.00131967	0.00126817	0.843063
Cer(41:1:2)	0.00470147	0.00590127	0.000374759	0.00103622	0.296692
Cer(42:2:2)	0.0315451	0.0401782	0.00231111	0.0031397	0.0422891
Cer(42:1:2)	0.0154907	0.0175631	0.0010741	0.00169063	0.324746
Cer	0.0742336	0.0875652	0.00545647	0.00778477	0.184906
HexCer(40:1:2)	0.00311016	0.00183769	0.000651378	0.000244788	0.0934535
HexCer(42:2:2)	0.00193068	0.00196423	0.000490854	0.000286478	0.952472
HexCer(42:1:2)	0.00113547	0.000473574	0.000323523	0.000102791	0.0776002
HexCer	0.00617631	0.0042755	0.00133542	0.000446933	0.204192
LacCer(40:2:2)	0.000595945	0.00393007	0.000311074	0.00138994	0.0391205
LacCer(40:1:2)	0.00777767	0.0266621	0.00361059	0.00615753	0.0184632
LacCer(42:2:2)	0.00058828	0.00146882	0.000283493	0.000411909	0.100537
LacCer(42:1:2)	0.000392548	0.000815731	0.000301595	0.000292874	0.327198
LacCer	0.00935444	0.0328768	0.00440349	0.00797005	0.0212349
DG(32:2)	0.0126727	0.0341543	0.00250356	0.00474793	0.000997789
DG(32:1)	0.043345	0.0646207	0.00509115	0.00507351	0.00815765
DG(34:4)	0.00108438	0.00253774	0.000329225	0.000553559	0.0404385
DG(34:3)	0.0438905	0.130709	0.00718965	0.0201038	0.00144339
DG(34:2)	0.230863	0.526042	0.0281154	0.0598763	0.00052472
DG(34:1)	0.252389	0.360881	0.0267199	0.0235121	0.00643669
DG(36:5)	0.00189231	0.0185115	0.000410871	0.00354362	0.000834916
DG(36:4)	0.0968178	0.198673	0.0160629	0.0229178	0.0020414
DG(36:3)	0.186	0.59902	0.0256378	0.0788225	0.000312189
DG(36:2)	0.354322	0.646059	0.0443697	0.0588389	0.000971302
DG(38:6)	0.0192154	0.0639916	0.00221133	0.0066767	3.37594e-05
DG(38:5)	0.043232	0.102366	0.00432008	0.0106274	0.000177266
DG(38:4)	0.0681837	0.100506	0.00800156	0.00664424	0.00552233
DG(38:3)	0.0208618	0.0314716	0.00268197	0.0033454	0.0245494
DG(40:7)	0.00479927	0.0384963	0.0008361	0.00519721	6.22526e-05
DG(40:6)	0.00748799	0.0366346	0.00209059	0.00430611	2.48725e-05
DG(40:5)	0.000964087	0.0069348	0.000238671	0.00111633	0.000288686
DG	1.38802	2.96161	0.155546	0.308247	0.000397691
TG(48:3)	0.0255821	0.0611878	0.00642165	0.0105804	0.0112767
TG(48:2)	0.136139	0.213483	0.0341735	0.0310635	0.109567
TG(50:5)	0.00123838	0.0204039	0.000557171	0.00480063	0.00252745
TG(50:4)	0.0528082	0.183427	0.00846385	0.0373365	0.00579036
TG(50:3)	0.377107	1.11975	0.0724297	0.203777	0.0047003
TG(50:2)	1.31008	2.09973	0.238292	0.281578	0.0475707
TG(52:6)	0.013858	0.0506439	0.00252359	0.00950472	0.00307262
TG(52:5)	0.0667403	0.371013	0.0123262	0.0852043	0.00507981
TG(52:4)	0.467878	2.13038	0.0845781	0.442045	0.003688
TG(52:3)	2.32947	6.81855	0.359025	1.21656	0.00422246
TG(52:2)	4.06221	7.17407	0.602907	1.04758	0.0214546
TG(54:8)	4.41059e-05	0.00581059	2.94155e-05	0.00187078	0.0115943
TG(54:7)	0.0145353	0.0808911	0.00295702	0.0168908	0.00278735
TG(54:6)	0.0955118	0.423904	0.0151767	0.089139	0.00419896
TG(54:5)	0.296877	1.13325	0.0435086	0.221465	0.00359181
TG(54:4)	0.597155	1.96743	0.102326	0.371595	0.00421751
TG(54:3)	1.06188	1.81002	0.235463	0.287729	0.0614309
TG(54:2)	0.234234	0.182952	0.0564018	0.0156742	0.400817
TG(56:9)	0.000112255	0.00725852	6.56409e-05	0.00247674	0.0162419
TG(56:8)	0.019531	0.0980815	0.00330607	0.0197376	0.00256252
TG(56:7)	0.0820148	0.355709	0.0120728	0.0693525	0.00270594
TG(56:6)	0.140693	0.482028	0.0188999	0.086933	0.00278886
TG(56:5)	0.130894	0.293045	0.0150285	0.0454468	0.00530763
TG(56:4)	0.0744995	0.132764	0.00966891	0.0200749	0.0200868
TG(56:3)	0.0532815	0.0678119	0.0134521	0.0111378	0.412522
TG(56:2)	0.0315879	0.0210471	0.00736219	0.00127264	0.190069
TG(58:9)	0.0010404	0.025754	0.000393021	0.00630461	0.00285987
TG(58:8)	0.0199371	0.0777321	0.00324729	0.0143386	0.00233939
TG(58:7)	0.0296058	0.091204	0.00379546	0.015433	0.0024978
TG(58:6)	0.0266175	0.061598	0.00329585	0.00906241	0.00322509
TG(58:5)	0.016179	0.0245116	0.00180366	0.00267359	0.0203804
TG(58:4)	0.00555831	0.00973309	0.00112797	0.00118832	0.0201748
TG(58:3)	0.0117474	0.0150558	0.00147581	0.00142933	0.124098
TG(58:2)	0.00318095	0.00019677	0.00169131	3.19668e-05	0.111514
TG(60:11)	8.30668e-05	0.00104196	2.79108e-05	0.000435587	0.052508
TG(60:10)	7.5318e-05	0.00113034	3.21486e-05	0.000336909	0.0106981
TG(60:9)	0.000244192	0.0056276	9.70303e-05	0.00165604	0.00871539
TG(60:8)	0.00225581	0.0102109	0.000778268	0.00220655	0.0050302
TG(60:7)	0.0017503	0.00876169	0.000585765	0.00196842	0.00528549
TG(60:6)	0.000675972	0.00244754	0.000184185	0.00071031	0.0337551
TG	11.7949	27.6396	1.82063	4.6142	0.00704169
CE(16:1)	0.297986	0.722844	0.046239	0.107137	0.00280649
CE(16:0)	0.0802002	0.194138	0.0150734	0.03113	0.00516799
CE(18:2)	0.440978	0.984321	0.0525965	0.122295	0.00119989
CE(18:1)	1.3996	2.71718	0.130793	0.410782	0.00997269
CE(18:0)	8.41221e-05	0.00197476	8.5839e-05	0.000632014	0.013668
CE(20:4)	0.355419	0.507753	0.055833	0.0491582	0.05379
CE(22:6)	0.083312	0.0965614	0.0181764	0.00845931	0.520432
CE	2.65758	5.22477	0.247357	0.702207	0.00459689
Chol	5.88075	6.30906	0.212514	0.305465	0.273024
Carn	0.0534432	0.0675467	0.00552945	0.00730851	0.146283
Lipid classes
LPC	0.364263	0.496562	0.0355895	0.0421258	0.0283171
PC	21.5878	24.7486	1.15703	1.32234	0.0906043
PC-O	0.0562971	0.0642791	0.00767971	0.00632833	0.429113
LPE	0.0833166	0.108616	0.00716271	0.00722912	0.0227245
PE	9.91267	11.8606	0.683736	0.663148	0.0551402
PE-P	0.0620248	0.0545977	0.00479115	0.00438657	0.266158
LPI	0.0423037	0.047195	0.00372698	0.00316752	0.327159
PI	4.05951	4.56903	0.207775	0.2301	0.119297
LPS	0.00402121	0.0086815	0.000590215	0.000764695	0.000138328
PS	0.914158	1.06837	0.0469312	0.0721703	0.0959206
LPG	0.00167106	0.00120203	0.000282898	0.000106395	0.147736
PG	0.117096	0.128607	0.00891073	0.00777597	0.340535
PA	0.0435468	0.0535829	0.00370234	0.00600137	0.180887
CL	1.56916	1.91244	0.082212	0.100343	0.0170522
SM	1.0188	1.20364	0.0578553	0.0662016	0.0509553
Cer	0.0742336	0.0875652	0.00545647	0.00778477	0.184906
HexCer	0.00617631	0.0042755	0.00133542	0.000446933	0.204192
LacCer	0.00935444	0.0328768	0.00440349	0.00797005	0.0212349
DG	1.38802	2.96161	0.155546	0.308247	0.000397691
TG	11.7949	27.6396	1.82063	4.6142	0.00704169
CE	2.65758	5.22477	0.247357	0.702207	0.00459689
Chol	5.88075	6.30906	0.212514	0.305465	0.273024
Carn	0.0534432	0.0675467	0.00552945	0.00730851	0.146283
Sum
GPL	38.8178	45.1223	2.16752	2.40859	0.0685543
LPL	0.495575	0.662256	0.0455111	0.0514408	0.0264504
SL	1.10856	1.32836	0.0615025	0.0762382	0.039161
Neutral	21.7747	42.2026	2.08767	5.68616	0.00519228
All	61.7011	88.6533	4.12415	7.69153	0.00737821
Data are expressed as mean ± SEM, n = 9-11.
Student’s t-tests were performed for pairwise multiple comparisons; significance was accepted for p < 0.05 corresponding to a false discovery rate q < 0.05. Green fill indicates p < 0.025.
PC and PC-O, diacyl and alkyl-acyl phosphatidylcholine; PE and PE-P, diacyl and alkenyl-acyl phosphatidylethanolamine; PI, phosphatidylinositol; PS, phosphatidylserine; PG, phosphatidylglycerol; PA, phosphatidic acid; CL, cardiolipin; LPC, LPE, LPI, LPS, LPG, the corresponding lysolipids;
SM, sphingomyelin; Cer, ceramide; HexCer, hexosylceramide; LacCer, lactosylceramide; GM3, GM3 ganglioside.
DG, diacylglycerol; TG, triacylglycerol; CE, cholesteryl ester; Chol, cholesterol; Carn, carnitine.
Sum formulas for glycero(phospho)lipids are defined as the lipid class abbreviation followed by the total number of carbons and total number of double bonds for all chains, e.g. PC(34:1).
Sum formulas for sphingolipids are defined as the lipid class abbreviation followed by the total number of carbons, total number of double bonds and total number of hydroxyl groups in the long chain base and the fatty acyl moiety, e.g. Cer(34:1:2).

## Sheet: S2_Plasma_nmol
Table S2. Lipidomic dataset for plasma absolute concentration data (lipid/plasma (nmol/mL)
	lipid content/liver weight (nmol/mg)
	WT	CypD-/-	WT	CypD-/-	p value
	mean		SEM
LPC(16:1)	13.4474	13.2996	1.32931	0.533827	0.919737
LPC(16:0)	340.652	349.48	23.1407	7.06799	0.723225
LPC(18:2)	113.28	127.3	7.33135	3.88806	0.0999959
LPC(18:1)	124.341	127.749	8.03261	5.89103	0.732866
LPC(18:0)	92.5193	92.4646	5.99626	3.07142	0.993426
LPC(20:4)	64.5346	87.3057	7.16473	3.22871	0.0143004
LPC(20:3)	14.4424	10.9991	1.13336	0.755596	0.0196261
LPC(22:6)	9.93159	13.6794	0.889192	0.488713	0.00143808
LPC(22:5)	2.73772	3.31903	0.193965	0.133513	0.0224011
LPC(22:4)	0.201462	0.183371	0.0243352	0.0163031	0.537529
LPC	776.087	825.78	51.1028	21.5405	0.389772
PC(32:2)	1.0337	1.73839	0.119314	0.116024	0.000565856
PC(32:1)	11.7917	14.9357	0.87488	0.808858	0.0171049
PC(32:0)	13.8953	20.1171	0.639081	0.708766	5.83771e-06
PC(34:4)	1.4138	2.08271	0.115332	0.10788	0.000553004
PC(34:3)	21.0622	31.249	2.0889	1.7333	0.00149161
PC(34:2)	643.054	760.745	44.1813	31.5022	0.0416923
PC(34:1)	490.826	448.382	22.2168	20.2342	0.174934
PC(34:0)	0.38159	0.980429	0.0841166	0.119261	0.000893529
PC(36:6)	1.927	3.04565	0.165951	0.180424	0.000296739
PC(36:5)	56.5782	74.0549	4.16088	3.97329	0.00744959
PC(36:4)	430.881	630.673	37.3041	21.9945	0.00019391
PC(36:3)	227.433	231.811	11.7779	12.4163	0.802325
PC(36:2)	318.433	354.777	17.4435	12.8902	0.107604
PC(36:1)	63.3912	57.8559	3.05265	2.48489	0.174198
PC(38:6)	166.805	252.498	13.1432	7.81575	2.39485e-05
PC(38:5)	150.807	239.019	12.6825	12.1453	0.000104917
PC(38:4)	210.507	298.602	18.7664	8.33574	0.00125497
PC(38:3)	58.2486	50.262	3.4924	3.00267	0.0992903
PC(38:2)	6.56013	6.5692	0.332695	0.36687	0.985716
PC(38:1)	1.21938	1.05963	0.0773628	0.0779301	0.165275
PC(40:8)	10.9379	18.8498	1.15082	1.28532	0.000286924
PC(40:7)	31.5301	53.6602	3.05367	3.25771	0.000128494
PC(40:6)	36.7781	51.2841	2.79003	1.89981	0.000412829
PC(40:5)	14.8223	20.1291	1.00251	0.677847	0.000339812
PC(40:4)	4.61811	4.65801	0.222917	0.149246	0.88133
PC(40:3)	0.509547	0.254858	0.0617874	0.0275185	0.00307646
PC(42:10)	2.02193	3.56561	0.240221	0.238774	0.000286316
PC(42:9)	2.76818	4.04709	0.230766	0.208863	0.000715519
PC(42:7)	0.958556	1.63644	0.102278	0.121051	0.000568762
PC(42:2)	0.109958	0.0677222	0.0136651	0.0108171	0.0255294
PC(42:1)	3.86032	3.85527	0.133424	0.111978	0.977034
PC	2985.17	3642.47	174.414	118.142	0.00551104
PC(O-32:0)	0.530266	0.508453	0.0363666	0.047938	0.726095
PC(O-34:3)	0.397018	0.190673	0.10603	0.0312543	0.0934393
PC(O-34:2)	1.94851	2.10126	0.146313	0.151139	0.479697
PC(O-34:1)	3.48493	4.00395	0.249757	0.118331	0.0688881
PC(O-36:5)	1.92684	2.54999	0.29963	0.156818	0.0747633
PC(O-36:4)	5.56921	7.23595	0.434205	0.542055	0.030227
PC(O-36:3)	0.769999	0.646186	0.09133	0.0803814	0.321146
PC(O-36:2)	1.23923	1.30147	0.136577	0.0715321	0.682707
PC(O-36:1)	0.370744	0.407392	0.0620608	0.0426585	0.626809
PC(O-38:6)	1.59704	2.29256	0.233266	0.125914	0.0151842
PC(O-38:5)	5.82046	8.0363	0.477487	0.349869	0.00144195
PC(O-38:4)	2.55723	3.09255	0.185145	0.111952	0.0214366
PC(O-38:3)	0.102149	0.117765	0.0145131	0.016416	0.489876
PC(O-38:2)	0.191252	0.225594	0.0319764	0.0204255	0.368276
PC(O-38:1)	0.118761	0.119415	0.0214385	0.0155109	0.980283
PC-O	26.6236	32.8295	2.24323	1.59697	0.0351412
LPE(16:0)	1.99921	2.14914	0.211243	0.125683	0.540279
LPE(18:1)	2.56174	2.86143	0.249571	0.129755	0.287541
LPE(18:0)	16.9802	16.2171	1.56601	0.497353	0.652665
LPE(20:4)	0.728346	0.533976	0.106049	0.107017	0.215791
LPE(20:0)	2.79234	2.57097	0.348881	0.186556	0.572196
LPE(22:6)	0.125332	0.25882	0.0575666	0.0522354	0.103301
LPE(22:5)	0.0704482	0.106204	0.0159363	0.0269268	0.282405
LPE	25.2576	24.6976	2.39541	0.590356	0.825517
PE(34:2)	0.808478	1.4801	0.100708	0.25169	0.0294326
PE(34:1)	0.417575	0.393622	0.049649	0.0579367	0.760041
PE(36:4)	5.04536	6.17044	0.263651	0.528919	0.0791177
PE(36:3)	0.6244	1.11599	0.0762168	0.146075	0.0102922
PE(36:2)	7.03083	8.07534	0.467887	0.493484	0.145159
PE(36:1)	2.58887	2.25729	0.147799	0.167332	0.159615
PE(38:6)	3.00016	6.67447	0.345341	0.573005	5.42375e-05
PE(38:5)	5.61204	8.4781	0.447756	0.603631	0.00162136
PE(38:4)	9.40131	13.1307	0.720667	0.800218	0.0031719
PE(38:3)	0.483419	0.610502	0.0408338	0.0799339	0.189178
PE(38:2)	0.672546	1.12269	0.0572567	0.109503	0.00261495
PE(40:7)	0.113376	0.895704	0.0440783	0.23104	0.00804311
PE(40:6)	0.57041	2.00327	0.133103	0.170447	5.25076e-06
PE(40:4)	0.0266489	0.132092	0.0196254	0.0338285	0.0180334
PE	36.3954	52.5403	2.32939	3.78389	0.00254109
PE(P-36:4)	1.47668	1.9714	0.262966	0.234892	0.177214
PE(P-38:6)	1.62807	2.63656	0.2614	0.252721	0.0130853
PE(P-38:5)	0.864498	1.9143	0.139152	0.22193	0.00114518
PE(P-38:4)	2.04353	3.77111	0.274709	0.146613	2.54694e-05
PE(P-40:6)	1.31329	3.1335	0.241055	0.160371	6.49649e-06
PE(P-40:5)	1.21017	2.69007	0.22792	0.187524	9.79309e-05
PE(P-40:4)	0.7254	1.0793	0.130549	0.139567	0.0833519
PE(P-40:3)	0.871529	1.73912	0.155837	0.193004	0.00307749
PE-P	10.1332	18.9354	1.53107	1.26446	0.000338886
LPI(18:1)	0.2144	0.260195	0.019218	0.0231941	0.151829
LPI(20:4)	1.20068	1.38537	0.236678	0.107603	0.491983
LPI	1.41508	1.64556	0.238337	0.0925064	0.38775
PI(34:2)	4.58918	5.95937	0.473354	0.331678	0.027573
PI(34:1)	1.27708	1.47301	0.181176	0.196312	0.476492
PI(36:4)	20.5886	22.7036	1.24874	1.20583	0.240168
PI(36:3)	4.56718	5.60571	0.232118	0.460801	0.0650108
PI(36:2)	5.20405	6.85128	0.466582	0.319841	0.00870783
PI(38:6)	1.52004	2.34382	0.138186	0.133642	0.000505616
PI(38:5)	12.3345	17.7655	0.952075	1.2221	0.0030655
PI(38:4)	235.819	335.299	26.2416	11.8557	0.00525707
PI(38:3)	8.66582	9.89229	0.712933	1.73073	0.524759
PI(40:6)	0.464199	1.40902	0.0691472	0.107137	1.42121e-06
PI(40:5)	0.436866	1.1949	0.0743927	0.200105	0.00429974
PI(40:4)	0.759275	1.07325	0.0921312	0.134212	0.0765355
PI	296.226	411.571	29.2584	15.1856	0.00218012
LPS(22:1)	1.37417	1.21872	0.257442	0.160555	0.607189
LPS(22:0)	1.54818	1.22972	0.195567	0.209817	0.285508
LPS	2.92234	2.44844	0.442062	0.342247	0.403258
PS(38:1)	14.359	14.0546	1.61433	1.26883	0.882661
PS(38:0)	10.2813	7.74562	0.794154	1.12813	0.0897638
PS(40:3)	6.74725	8.89314	0.902059	0.670073	0.0697574
PS(40:2)	2.90517	2.04732	0.42849	0.385404	0.153779
PS(40:1)	5.5934	5.27328	0.768677	0.573676	0.739384
PS	39.8862	38.0139	4.2107	3.75152	0.74309
SM(34:1:2)	26.3575	33.362	1.32013	0.932523	0.000388207
SM(36:2:2)	0.536692	0.897943	0.0911805	0.0540297	0.00278624
SM(36:1:2)	2.00468	2.42779	0.10415	0.0688597	0.00302602
SM(40:2:2)	8.19613	8.0885	0.632669	0.460565	0.890664
SM(40:1:2)	8.40497	7.17553	0.487251	0.38161	0.0608538
SM(41:2:2)	1.9204	3.08253	0.175132	0.113601	2.7068e-05
SM(41:1:2)	2.56145	2.82012	0.164645	0.120659	0.215964
SM(42:2:2)	39.7573	47.0879	2.7116	1.75104	0.0331712
SM(42:1:2)	6.41409	5.91974	0.297582	0.230047	0.201357
SM	96.1533	110.862	5.54755	3.24098	0.0312613
Cer(36:1:2)	0.0110627	0.0145031	0.00363834	0.00338946	0.497922
Cer(40:1:2)	0.174133	0.137393	0.0250491	0.032386	0.389826
Cer(41:1:2)	0.0457824	0.043836	0.0110566	0.00869703	0.89046
Cer(42:2:2)	0.61619	0.895391	0.0578198	0.0963934	0.0273253
Cer(42:1:2)	0.448425	0.34742	0.0552266	0.0518922	0.199939
Cer	1.29559	1.43854	0.116049	0.157925	0.484012
DG(34:2)	0.551347	1.26848	0.109641	0.235985	0.0167073
DG(34:1)	1.57369	1.73898	0.191985	0.192562	0.552542
DG(36:4)	0.13691	0.402433	0.0392844	0.08103	0.0113625
DG(36:3)	0.669389	1.60957	0.147705	0.349946	0.0291238
DG(36:2)	2.33607	2.5874	0.250854	0.435883	0.633915
DG(38:5)	0.0771311	0.150257	0.0219287	0.0202559	0.0252474
DG(38:4)	0.166917	0.0797319	0.132422	0.0215732	0.533124
DG(38:3)	0.0784607	0.0561527	0.0252597	0.0128822	0.42838
DG	5.58992	7.893	0.659777	1.25859	0.135496
TG(42:1)	0.172737	0.0197907	0.137801	0.00379579	0.29941
TG(42:0)	0.253146	0.0227932	0.219887	0.0100328	0.325792
TG(46:9)	1.16647	1.53829	0.0749213	0.139608	0.0364193
TG(46:1)	0.497833	0.250558	0.190683	0.057259	0.244207
TG(46:0)	0.448597	0.20227	0.304982	0.0751664	0.453121
TG(48:3)	0.574557	0.99845	0.129105	0.22281	0.12852
TG(48:2)	3.23795	3.94815	0.443355	0.69508	0.412855
TG(48:1)	2.6866	2.70368	0.321187	0.479933	0.977304
TG(50:5)	0.0203224	0.095699	0.00658815	0.0444298	0.1262
TG(50:4)	2.4244	4.57451	0.301597	0.605591	0.00719989
TG(50:3)	10.5644	17.6121	1.9468	3.36137	0.0962164
TG(50:2)	31.8965	34.119	5.7467	6.95591	0.810862
TG(50:1)	10.9261	10.1005	1.21252	1.97215	0.732862
TG(50:0)	0.359187	0.0306607	0.210562	0.0108886	0.157613
TG(52:5)	3.4817	7.6083	0.507362	1.01537	0.00297295
TG(52:4)	18.4175	37.9908	3.26968	6.08414	0.0138793
TG(52:3)	72.3689	110.859	10.9838	18.5448	0.100856
TG(52:2)	102.444	94.8747	13.8198	17.5645	0.742952
TG(52:1)	1.26913	0.375589	0.209175	0.0445529	0.00255014
TG(52:0)	0.0920396	0.0218539	0.0771871	0.012071	0.394032
TG(54:9)	2.38128	2.62829	0.0618625	0.203888	0.27171
TG(54:8)	0.00330262	0.0621792	0.00165239	0.0103918	0.000281271
TG(54:7)	1.45678	3.06029	0.202861	0.279611	0.000283483
TG(54:6)	7.71222	12.7031	0.897957	1.23802	0.00525809
TG(54:5)	16.6769	25.7936	2.05464	3.20724	0.0321944
TG(54:4)	21.8085	35.3929	3.0285	5.73193	0.0586616
TG(54:3)	26.8519	30.2708	3.33126	5.32259	0.602855
TG(54:2)	4.64495	2.96295	0.72998	0.398172	0.0529224
TG(56:12)	0.329094	0.332695	0.0266781	0.0382594	0.940682
TG(56:9)	0.118982	0.739069	0.0354197	0.108557	0.000215046
TG(56:8)	2.20069	4.69057	0.312976	0.379021	0.000109946
TG(56:7)	6.13317	11.7797	0.747139	1.06812	0.000552918
TG(56:6)	9.60188	14.1456	0.990586	1.40484	0.0191603
TG(56:5)	5.58629	6.3114	0.551848	0.7574	0.458429
TG(56:4)	2.5074	2.3921	0.323279	0.324388	0.804839
TG(56:3)	0.231655	-6.47171e-06	0.231655	6.47171e-06	0.346581
TG(56:2)	0.31935	0.0896188	0.126103	0.0192996	0.107742
TG(56:1)	0.0356796	0.0120643	0.0112937	0.00449536	0.0793244
TG(58:10)	0.828715	2.39763	0.17481	0.172591	6.94676e-06
TG(58:9)	2.0321	4.29756	0.332364	0.272939	5.7601e-05
TG(58:8)	2.46912	3.914	0.257357	0.324069	0.00313668
TG(58:7)	2.20101	2.90985	0.193907	0.302441	0.0713746
TG(58:6)	1.09451	1.19003	0.115062	0.159017	0.63943
TG(58:5)	0.184514	0.0725661	0.0454878	0.017239	0.0434995
TG(58:4)	0.0245751	0.00237011	0.0101724	0.00160673	0.0615699
TG(58:3)	0.205589	0.0504848	0.0737457	0.0123795	0.0699023
TG(60:12)	0.02425	0.0782724	0.0105087	0.0175498	0.0200066
TG(60:11)	0.0975419	0.539902	0.0320616	0.0848572	0.000431649
TG(60:10)	0.301572	0.802516	0.0785839	0.103937	0.00150576
TG(60:9)	0.0859754	0.168988	0.0232704	0.0298097	0.0453684
TG(60:8)	0.0350716	0.0379403	0.0111145	0.0103435	0.852214
TG	381.486	497.776	49.4725	76.69	0.230985
CE(16:1)	138.246	140.953	6.43137	6.65913	0.77459
CE(16:0)	60.2803	72.8106	3.09105	2.20265	0.00377231
CE(18:3)	24.8784	26.5633	1.5777	1.55403	0.458115
CE(18:2)	951.63	958.717	55.4048	38.8676	0.916476
CE(18:1)	246.725	252.09	10.9376	14.2295	0.772391
CE(18:0)	0.369587	0.203983	0.132652	0.0732748	0.276919
CE(20:5)	7.16355	6.39509	1.0551	0.522811	0.50952
CE(20:4)	1545.69	1993.52	142.153	78.5138	0.0114372
CE(20:3)	67.1525	56.8092	2.93495	4.83783	0.0933735
CE(22:6)	80.0925	107.063	7.05572	4.70483	0.00480428
CE(22:5)	8.26016	11.7825	1.15747	0.812852	0.0215212
CE(22:4)	0.381749	1.04776	0.144013	0.3331	0.0909547
CE	3130.87	3627.96	203.706	128.702	0.0501942
Chol	542.496	711.315	30.4385	29.598	0.000987722
Carn	9.42576	13.2673	1.06078	1.54634	0.0613936
AcCar(2:0)	5.53352	17.9251	0.746137	1.6881	1.87873e-05
AcCar(14:0)	0.141686	0.422452	0.0250704	0.0594721	0.000934634
AcCar(16:1)	0.292941	0.996409	0.0561064	0.0935066	8.45963e-06
AcCar(16:0)	1.09743	1.70977	0.158334	0.104269	0.00428932
AcCar(18:2)	0.0732217	0.435593	0.0165286	0.0692062	0.000466053
AcCar(18:1)	1.3653	2.87598	0.182975	0.210493	5.20328e-05
AcCar(18:0)	1.75837	1.76283	0.272923	0.12322	0.988383
AcCar(20:4)	0.00301083	0.0779934	0.00301083	0.0161257	0.00113095
AcCar	10.2655	26.2061	1.02803	2.10226	1.24817e-05
Lipid classes
LPC	776.087	825.78	51.1028	21.5405	0.389772
PC	2985.17	3642.47	174.414	118.142	0.00551104
PC-O	26.6236	32.8295	2.24323	1.59697	0.0351412
LPE	25.2576	24.6976	2.39541	0.590356	0.825517
PE	36.3954	52.5403	2.32939	3.78389	0.00254109
PE-P	10.1332	18.9354	1.53107	1.26446	0.000338886
LPI	1.41508	1.64556	0.238337	0.0925064	0.38775
PI	296.226	411.571	29.2584	15.1856	0.00218012
LPS	2.92234	2.44844	0.442062	0.342247	0.403258
PS	39.8862	38.0139	4.2107	3.75152	0.74309
SM	96.1533	110.862	5.54755	3.24098	0.0312613
Cer	1.29559	1.43854	0.116049	0.157925	0.484012
DG	5.58992	7.893	0.659777	1.25859	0.135496
TG	381.486	497.776	49.4725	76.69	0.230985
CE	3130.87	3627.96	203.706	128.702	0.0501942
Chol	542.496	711.315	30.4385	29.598	0.000987722
Carn	9.42576	13.2673	1.06078	1.54634	0.0613936
AcCar	10.2655	26.2061	1.02803	2.10226	1.24817e-05
Sum
GPL	4297.56	5163.23	261.6	154.452	0.00953594
Neutral	4080.14	4884.41	229.57	162.067	0.00978918
All	8377.7	10047.6	469.971	292.749	0.00673619
					0.00673619
Data are expressed as mean ± SEM, n = 9-11.
Student’s t-tests were performed for pairwise comparisons; significance was accepted for p < 0.05 corresponding to a false discovery rate q < 0.05. Green fill indicates p < 0.05.
PC and PC-O, diacyl and alkyl-acyl phosphatidylcholine; PE and PE-P, diacyl and alkenyl-acyl phosphatidylethanolamine; PI, phosphatidylinositol; PS, phosphatidylserine; PG, phosphatidylglycerol; PA, phosphatidic acid; CL, cardiolipin; LPC, LPE, LPI, LPS, LPG, the corresponding lysolipids;
SM, sphingomyelin; Cer, ceramide.
DG, diacylglycerol; TG, triacylglycerol; CE, cholesteryl ester; Chol, cholesterol; Carn, carnitine; AcCar, acylcarnitine.
Sum formulas for glycero(phospho)lipids are defined as the lipid class abbreviation followed by the total number of carbons and total number of double bonds for all chains, e.g. PC(34:1).
Sum formulas for sphingolipids are defined as the lipid class abbreviation followed by the total number of carbons, total number of double bonds and total number of hydroxyl groups in the long chain base and the fatty acyl moiety, e.g. Cer(34:1:2).

## Sheet: S3_Liver_mol%
Table S3. Lipidomic dataset for liver lipid compositional data (mol% of polar lipids)
	mol% of polar lipids
	WT	CypD-/-	WT	CypD-/-	p value
	mean		SEM
LPC(16:1)	0.00604282	0.00967112	0.00120844	0.00139822	0.06678
LPC(16:0)	0.389205	0.415618	0.0158555	0.0176385	0.282902
LPC(18:2)	0.0746959	0.121445	0.00956915	0.0106402	0.00429051
LPC(18:1)	0.138405	0.153288	0.0138635	0.00934482	0.376686
LPC(18:0)	0.14996	0.141547	0.00706293	0.00488819	0.33234
LPC(20:4)	0.090699	0.136233	0.00856834	0.011564	0.00574973
LPC(20:3)	0.0200459	0.0190356	0.00315984	0.0030289	0.819968
LPC(22:6)	0.029021	0.0533442	0.00492531	0.00475033	0.00212613
LPC(22:5)	0.00191756	0.0065467	0.000518953	0.00148426	0.011918
LPC	0.899993	1.05673	0.0485896	0.0496483	0.0366117
PC(32:2)	0.0815201	0.0920529	0.00444462	0.00362858	0.0799364
PC(32:1)	0.957921	0.758625	0.0652079	0.0337049	0.0116628
PC(32:0)	0.785448	0.776784	0.0751018	0.0232934	0.914295
PC(34:4)	0.0615323	0.0760813	0.00455316	0.00253924	0.0100151
PC(34:3)	0.570754	0.786199	0.0298396	0.0376301	0.000290561
PC(34:2)	8.28749	9.41628	0.292217	0.208031	0.00479924
PC(34:1)	11.2662	8.95875	0.38442	0.381906	0.000433602
PC(36:6)	0.00915244	0.0222013	0.00148971	0.00168747	1.54007e-05
PC(36:5)	0.361255	0.425153	0.0164245	0.0161392	0.0121736
PC(36:4)	9.81219	10.1321	0.312945	0.178513	0.374528
PC(36:3)	3.85715	3.28878	0.188993	0.134201	0.0223191
PC(36:2)	3.35781	3.02719	0.104736	0.0879202	0.0250175
PC(36:1)	0.828488	0.574002	0.0474008	0.0296303	0.000176726
PC(38:7)	0.137456	0.172322	0.00412545	0.00701119	0.000513094
PC(38:6)	3.73735	4.53353	0.123359	0.114371	0.000142602
PC(38:5)	3.49253	4.13385	0.25396	0.170796	0.0463636
PC(38:4)	4.5287	4.35275	0.177493	0.0905525	0.375271
PC(38:3)	0.792712	0.511243	0.0518273	0.0406502	0.000373577
PC(38:2)	0.0861621	0.0704302	0.00846166	0.00486237	0.115329
PC(40:6)	0.7609	0.810081	0.0385443	0.0311248	0.329431
PC(40:5)	0.304931	0.284608	0.0262496	0.0134827	0.487546
PC(40:4)	0.0789575	0.0613607	0.00323189	0.00258291	0.000394639
PC(42:10)	0.0101996	0.0205819	0.00210966	0.00230773	0.00378326
PC	54.1668	53.285	0.667187	0.235504	0.238064
PC(O-32:0)	0.0221365	0.0148472	0.00426524	0.000973745	0.126842
PC(O-34:2)	0.017879	0.0214376	0.00450756	0.00718314	0.686527
PC(O-34:1)	0.044783	0.041861	0.00449468	0.00179264	0.557362
PC(O-38:5)	0.0461716	0.0485188	0.00543871	0.0022418	0.696894
PC(O-38:4)	0.0110368	0.00933416	0.0023808	0.00111718	0.528766
PC-O	0.142007	0.135999	0.0167534	0.00875321	0.747571
LPE(16:0)	0.0369207	0.038492	0.0020882	0.00260206	0.647331
LPE(18:2)	0.00301255	0.00561037	0.000629046	0.000609635	0.00798627
LPE(18:1)	0.0444324	0.0541413	0.00153472	0.00227056	0.00256345
LPE(18:0)	0.0575952	0.0587648	0.00193402	0.00187437	0.669235
LPE(20:4)	0.0638264	0.0761416	0.00452601	0.00388289	0.0517021
LPE	0.205787	0.23315	0.00822397	0.00842054	0.0318577
PE(32:1)	0.0406601	0.0200899	0.0063145	0.00273744	0.0110218
PE(34:2)	0.550053	0.577371	0.044332	0.0273328	0.598557
PE(34:1)	0.309501	0.230414	0.0232776	0.0094039	0.00845609
PE(36:4)	4.20518	3.33786	0.261285	0.220306	0.0194197
PE(36:3)	0.350922	0.439828	0.0214579	0.0219986	0.00953644
PE(36:2)	0.411852	0.413692	0.0168393	0.00793459	0.9228
PE(36:1)	0.101388	0.0816861	0.00644078	0.00571167	0.0331592
PE(38:7)	0.0132471	0.0329829	0.00260776	0.004477	0.00148653
PE(38:6)	2.8661	4.55987	0.160589	0.151843	3.13291e-07
PE(38:5)	5.12336	5.71578	0.188085	0.200898	0.0454985
PE(38:4)	9.73262	8.77227	0.400244	0.175307	0.0476773
PE(38:3)	0.0363442	0.0288374	0.00615987	0.00444554	0.329051
PE(38:2)	0.0121872	0.0112133	0.00176588	0.0014489	0.672341
PE(40:7)	0.433756	0.721125	0.0217518	0.0506117	0.000146182
PE(40:6)	0.442343	0.532001	0.0367171	0.0262496	0.0583277
PE(40:5)	0.0597079	0.044061	0.00393922	0.00612037	0.0491625
PE	24.6892	25.5191	0.67853	0.267138	0.277787
PE(P-36:4)	0.0967351	0.0665001	0.00832201	0.00579759	0.00693629
PE(P-38:4)	0.0593617	0.0519361	0.00642537	0.00544673	0.386303
PE-Pl	0.156097	0.118436	0.0113138	0.00916739	0.0173135
LPI(16:0)	0.0043778	0.0030601	0.00052372	0.000456553	0.072018
LPI(18:1)	0.0198844	0.0196075	0.000515714	0.00076502	0.772046
LPI(18:0)	0.0331098	0.0274329	0.00168181	0.00121435	0.0120851
LPI(20:4)	0.0441225	0.0473426	0.00183254	0.00220325	0.280465
LPI(20:3)	0.00316207	0.00399976	0.000593088	0.00072655	0.388666
LPI	0.104657	0.101443	0.0042374	0.00386038	0.580749
PI(34:2)	0.0517961	0.0773018	0.00354371	0.00399325	0.000143161
PI(36:4)	0.668544	0.546683	0.052763	0.0420426	0.0841658
PI(36:3)	0.0979455	0.107716	0.0112594	0.00888795	0.500042
PI(36:2)	0.0402818	0.0837362	0.00327255	0.00707543	6.81147e-05
PI(36:1)	0.00337594	0.00256586	0.00062378	0.000465188	0.305236
PI(38:6)	0.0144957	0.0167961	0.000965851	0.000791129	0.0789607
PI(38:5)	0.493407	0.582844	0.0267129	0.0375287	0.0718963
PI(38:4)	8.71714	8.33878	0.111323	0.122473	0.0350478
PI(40:6)	0.0272414	0.0357828	0.00131816	0.00113299	9.10023e-05
PI(40:5)	0.0405031	0.042475	0.00294373	0.00287182	0.637452
PI(40:4)	0.0353288	0.0259536	0.00280818	0.00139932	0.00623281
PI	10.1901	9.86064	0.0574211	0.119393	0.0258204
LPS(18:1)	0.00311763	0.00429088	0.000210232	0.000342086	0.0102124
LPS(18:0)	0.000537067	0.00104632	0.000240284	0.000205023	0.121451
LPS(20:4)	0.00173019	0.00389215	0.000344981	0.00101189	0.0654968
LPS(22:6)	0.00293233	0.00749275	0.000440159	0.000761286	7.12349e-05
LPS(22:0)	0.00151249	0.00183331	0.00050616	0.000465038	0.645378
LPS	0.0098297	0.0185554	0.00113646	0.00109404	2.47502e-05
PS(36:4)	0.148376	0.143918	0.00536453	0.00644792	0.605283
PS(36:2)	0.0436031	0.0410534	0.00172803	0.00119651	0.23295
PS(36:1)	0.042274	0.0387575	0.00185795	0.00139148	0.141751
PS(38:6)	0.0692093	0.099263	0.00189275	0.00262388	2.25476e-08
PS(38:5)	0.0535384	0.0516064	0.00300388	0.00199783	0.592166
PS(38:4)	1.58472	1.4222	0.0597488	0.052778	0.054799
PS(38:3)	0.0139691	0.00951197	0.00170309	0.000891398	0.027825
PS(38:1)	0.0134948	0.0242862	0.00287766	0.00491166	0.080445
PS(40:7)	0.00456026	0.00975727	0.000933814	0.00185551	0.0247233
PS(40:6)	0.245428	0.359796	0.00925303	0.0143968	2.95253e-06
PS(40:5)	0.0489501	0.0448579	0.010637	0.00423134	0.727044
PS(40:4)	0.0143879	0.0110999	0.00223404	0.00147985	0.226963
PS(40:3)	0.0164221	0.0231284	0.00381058	0.00471324	0.288285
PS(40:2)	0.00297515	0.00551156	0.000972995	0.00153582	0.18883
PS(40:1)	0.00303537	0.00506375	0.000832943	0.00140431	0.24087
PS	2.30495	2.28981	0.0711365	0.064874	0.876444
LPG(18:2)	0.000115167	0.000194094	2.61271e-05	2.4768e-05	0.040956
LPG(18:1)	0.00399447	0.00243561	0.000520922	0.000254375	0.0184443
LPG	0.00410964	0.0026297	0.00053466	0.000251049	0.0265038
PG(34:2)	0.0242872	0.0221468	0.00105048	0.000695541	0.100046
PG(34:1)	0.107722	0.0905236	0.00340131	0.00303028	0.00124241
PG(36:4)	0.00311921	0.00630984	0.000475533	0.00112955	0.0214435
PG(36:3)	0.0264834	0.035136	0.0011698	0.00226795	0.00408041
PG(36:2)	0.0716645	0.0526126	0.00433879	0.00220802	0.000724697
PG(36:1)	0.00251323	0.00166311	0.000306518	0.000183395	0.0250479
PG(38:6)	0.00182822	0.00458187	0.000307901	0.000719887	0.00359723
PG(38:5)	0.0142247	0.0158819	0.00144349	0.000969067	0.344512
PG(38:3)	0.00206978	0.00126238	0.000390921	0.000230458	0.0846192
PG(40:8)	0.00231151	0.00828984	0.000310665	0.000809225	1.15679e-05
PG(40:7)	0.0141514	0.0177306	0.000485513	0.000803451	0.00145822
PG(40:6)	0.0176681	0.0163295	0.00225164	0.000839282	0.588201
PG(40:5)	0.00147843	0.00148687	0.000227011	0.000169108	0.976234
PG(42:10)	0.000224626	0.000788694	9.12198e-05	0.000105367	0.000750444
PG(42:9)	0.00107567	0.00171615	0.000363724	0.000260489	0.162881
PG	0.290822	0.27646	0.00805885	0.00619855	0.169597
PA(32:1)	0.000925472	0.00132194	0.000152046	0.000237397	0.185274
PA(34:3)	0.000516293	0.000731743	0.000114776	0.000395762	0.61087
PA(34:2)	0.0265844	0.0316717	0.0019176	0.00233136	0.112265
PA(34:1)	0.0516309	0.044268	0.00368404	0.00332936	0.153485
PA(36:4)	0.00881951	0.0121392	0.0013504	0.00146571	0.114351
PA(36:3)	0.00426318	0.00586117	0.000752103	0.00135145	0.32771
PA(36:2)	0.0160442	0.0169952	0.0017234	0.00222019	0.742461
PA(38:5)	0.00126542	0.00184655	0.00033831	0.000684516	0.458793
PA	0.110049	0.114836	0.00793467	0.0100161	0.715871
CL(66:5)	0.0056945	0.00693385	0.000447709	0.000577778	0.111154
CL(68:6)	0.043526	0.0543886	0.00173537	0.00303273	0.00695451
CL(68:5)	0.0374242	0.0422874	0.0025483	0.00194918	0.14191
CL(68:4)	0.0197505	0.0180872	0.00118643	0.000934244	0.280048
CL(68:3)	0.0130012	0.0136623	0.00143902	0.000804869	0.685711
CL(68:2)	0.0160706	0.0141741	0.00231112	0.00150202	0.491934
CL(70:7)	0.27619	0.378296	0.014771	0.0192781	0.000555623
CL(70:6)	0.35394	0.388927	0.0140652	0.0279202	0.281072
CL(70:5)	0.148144	0.14121	0.0107418	0.0127877	0.685923
CL(70:4)	0.0465603	0.0395496	0.00241505	0.00154028	0.0219774
CL(72:8)	0.733186	0.875297	0.0482539	0.0246108	0.0142605
CL(72:7)	1.17168	1.20982	0.0342406	0.0238691	0.365137
CL(72:6)	0.683292	0.609516	0.0315112	0.0282797	0.0966485
CL(74:10)	0.0231887	0.0230226	0.000819455	0.000997827	0.900149
CL(74:9)	0.20335	0.186332	0.00883737	0.00649326	0.13249
CL(74:8)	0.167079	0.130616	0.00730955	0.00470081	0.000408801
CL	3.94207	4.13212	0.081605	0.111541	0.192407
SM(34:1:2)	0.365684	0.351291	0.0271408	0.0106328	0.630573
SM(36:1:2)	0.0566995	0.0473147	0.00407805	0.00163459	0.0542495
SM(38:1:2)	0.04034	0.025706	0.00642147	0.00247124	0.0555632
SM(40:2:2)	0.119053	0.128636	0.00887156	0.00435996	0.330796
SM(40:1:2)	0.548072	0.480979	0.0270701	0.0176247	0.0478357
SM(41:2:2)	0.0185971	0.0379655	0.00260271	0.00186961	6.84844e-06
SM(41:1:2)	0.152083	0.152932	0.00861455	0.00419614	0.93074
SM(42:2:2)	0.827707	0.969967	0.0305696	0.0225791	0.00123635
SM(42:1:2)	0.430711	0.396526	0.0174092	0.0146012	0.146443
SM	2.55895	2.59132	0.0630515	0.032348	0.644006
Cer(34:1:2)	0.0115579	0.0141508	0.000845681	0.00209947	0.272431
Cer(40:2:2)	0.00848108	0.0065721	0.00117094	0.000840476	0.195115
Cer(40:1:2)	0.0355732	0.0300194	0.00210323	0.00209312	0.077312
Cer(41:1:2)	0.0117345	0.012167	0.000576828	0.00164903	0.808524
Cer(42:2:2)	0.0787315	0.0857677	0.0030572	0.00390761	0.178201
Cer(42:1:2)	0.0386227	0.0377143	0.00138207	0.00297499	0.785857
Cer	0.184701	0.186391	0.00606914	0.0103401	0.892209
HexCer(40:1:2)	0.00752788	0.00398794	0.00127031	0.00052429	0.0242621
HexCer(42:2:2)	0.00475667	0.00410751	0.00113277	0.000451605	0.604359
HexCer(42:1:2)	0.00277702	0.00104283	0.000637692	0.000217865	0.0257484
HexCer	0.0150616	0.00913828	0.0025881	0.000727426	0.0511063
LacCer(40:2:2)	0.00152448	0.0078489	0.000843569	0.00271208	0.0460492
LacCer(40:1:2)	0.0207607	0.05576	0.00967752	0.012818	0.0451124
LacCer(42:2:2)	0.00154678	0.00301891	0.000739549	0.000827256	0.203766
LacCer(42:1:2)	0.00104871	0.00162906	0.000812733	0.000563303	0.558183
LacCer	0.0248807	0.0682569	0.0118184	0.0162531	0.0473116
DG(32:2)	0.030586	0.0715758	0.00547562	0.00840201	0.000770475
DG(32:1)	0.105785	0.138466	0.00885709	0.0075159	0.0107059
DG(34:4)	0.00259209	0.00525106	0.000698812	0.00101727	0.0481766
DG(34:3)	0.106683	0.272177	0.0151616	0.0336339	0.000527111
DG(34:2)	0.564906	1.11179	0.0505396	0.0941631	8.5083e-05
DG(34:1)	0.620496	0.778196	0.037859	0.034482	0.00607328
DG(36:5)	0.00485537	0.0379866	0.0010652	0.00616186	0.000286976
DG(36:4)	0.237443	0.419079	0.0302199	0.0344882	0.000907399
DG(36:3)	0.456339	1.25599	0.0536469	0.128011	5.91208e-05
DG(36:2)	0.86421	1.37458	0.0727766	0.0852833	0.000241829
DG(38:6)	0.0486195	0.135363	0.00549099	0.00963024	3.46162e-07
DG(38:5)	0.109183	0.216884	0.0108589	0.0155073	2.20953e-05
DG(38:4)	0.168281	0.215783	0.0132828	0.00681397	0.00401736
DG(38:3)	0.0514346	0.0674182	0.00538484	0.00651603	0.077144
DG(40:7)	0.0121334	0.0807549	0.00211765	0.0087185	9.11426e-06
DG(40:6)	0.0194724	0.0779082	0.00587345	0.0072271	5.92773e-06
DG(40:5)	0.00237774	0.0147533	0.000502874	0.00230393	0.000277782
DG	3.4054	6.27395	0.256362	0.46235	4.31586e-05
TG(48:3)	0.0608129	0.126703	0.0132334	0.0184308	0.0102007
TG(48:2)	0.321694	0.448146	0.0695042	0.0550421	0.166293
TG(50:5)	0.00306889	0.0410827	0.00144771	0.00868573	0.00134229
TG(50:4)	0.130549	0.37461	0.0189468	0.0648192	0.00370125
TG(50:3)	0.906492	2.31343	0.158498	0.360239	0.00315043
TG(50:2)	3.12935	4.43443	0.464183	0.495345	0.0711148
TG(52:6)	0.0368442	0.104355	0.00683198	0.0159399	0.0017303
TG(52:5)	0.164512	0.751968	0.0301986	0.150998	0.00296472
TG(52:4)	1.1422	4.36405	0.200877	0.787528	0.00211001
TG(52:3)	5.64242	14.1501	0.761441	2.15624	0.00275942
TG(52:2)	9.75353	15.0936	1.07309	1.86249	0.0257927
TG(54:8)	0.000116302	0.0112144	7.7535e-05	0.00337914	0.00822965
TG(54:7)	0.0360511	0.164662	0.00772111	0.0292551	0.00126534
TG(54:6)	0.236703	0.863938	0.0375345	0.155096	0.00228493
TG(54:5)	0.732885	2.32011	0.103072	0.384148	0.001969
TG(54:4)	1.43679	4.02349	0.215042	0.64018	0.00232247
TG(54:3)	2.4703	3.74157	0.431573	0.483489	0.0666084
TG(54:2)	0.548404	0.391332	0.10599	0.0245641	0.179512
TG(56:9)	0.000266654	0.013892	0.000152572	0.00447528	0.0123714
TG(56:8)	0.0484772	0.200138	0.00818428	0.0341674	0.00118673
TG(56:7)	0.203014	0.728385	0.0288717	0.119245	0.00125178
TG(56:6)	0.350222	0.992333	0.0458755	0.147541	0.00135534
TG(56:5)	0.323473	0.608429	0.0318021	0.0750781	0.00377935
TG(56:4)	0.18131	0.274848	0.0173389	0.0323195	0.0228344
TG(56:3)	0.123099	0.139303	0.0280648	0.0204912	0.641993
TG(56:2)	0.0756894	0.0466026	0.0142063	0.00398086	0.0758161
TG(58:9)	0.00239293	0.0511678	0.000855006	0.0112974	0.00150905
TG(58:8)	0.0501763	0.159125	0.00829053	0.0238205	0.000931103
TG(58:7)	0.0744436	0.18848	0.00966043	0.0254889	0.00110969
TG(58:6)	0.066887	0.128498	0.00809816	0.0147014	0.00205287
TG(58:5)	0.0409412	0.0517909	0.00425478	0.00399557	0.0783962
TG(58:4)	0.0137438	0.0205702	0.00248805	0.00220038	0.0530513
TG(58:3)	0.0292724	0.0327863	0.00326065	0.00348284	0.472896
TG(58:2)	0.00700481	0.000450523	0.00330023	8.10338e-05	0.0783351
TG(60:11)	0.000209218	0.00199324	6.57754e-05	0.000779427	0.0453764
TG(60:10)	0.000182476	0.00227601	7.39405e-05	0.000661796	0.0101424
TG(60:9)	0.000636724	0.0111087	0.00025557	0.00293091	0.00506561
TG(60:8)	0.00563975	0.020635	0.00196721	0.00386652	0.00360115
TG(60:7)	0.00435482	0.0176756	0.00140782	0.00343229	0.0032053
TG(60:6)	0.00168198	0.00481133	0.000456418	0.00124542	0.0351654
TG	28.3558	57.414	3.51285	8.0352	0.0052864
CE(16:1)	0.76298	1.51795	0.118484	0.192655	0.0041443
CE(16:0)	0.208423	0.416859	0.0398144	0.0672347	0.0176079
CE(18:2)	1.11563	2.07971	0.122642	0.205626	0.000909557
CE(18:1)	3.52439	5.72199	0.322264	0.741396	0.0169979
CE(18:0)	0.000260466	0.00380668	0.000265102	0.00119922	0.0148094
CE(20:4)	0.893858	1.08422	0.12702	0.0747331	0.20216
CE(22:6)	0.223398	0.210578	0.0507576	0.0207118	0.819048
CE	6.72894	11.0351	0.62061	1.22861	0.00704876
Chol	15.1787	13.701	1.09901	0.484224	0.241352
Carn	0.13644	0.143799	0.015688	0.0108821	0.699849
Lipid classes
LPC	0.899993	1.05673	0.0485896	0.0496483	0.0366117
PC	54.1668	53.285	0.667187	0.235504	0.238064
PC-O	0.142007	0.135999	0.0167534	0.00875321	0.747571
LPE	0.205787	0.23315	0.00822397	0.00842054	0.0318577
PE	24.6892	25.5191	0.67853	0.267138	0.277787
PE-P	0.156097	0.118436	0.0113138	0.00916739	0.0173135
LPI	0.104657	0.101443	0.0042374	0.00386038	0.580749
PI	10.1901	9.86064	0.0574211	0.119393	0.0258204
LPS	0.0098297	0.0185554	0.00113646	0.00109404	2.47502e-05
PS	2.30495	2.28981	0.0711365	0.064874	0.876444
LPG	0.00410964	0.0026297	0.00053466	0.000251049	0.0265038
PG	0.290822	0.27646	0.00805885	0.00619855	0.169597
PA	0.110049	0.114836	0.00793467	0.0100161	0.715871
CL	3.94207	4.13212	0.081605	0.111541	0.192407
SM	2.55895	2.59132	0.0630515	0.032348	0.644006
Cer	0.184701	0.186391	0.00606914	0.0103401	0.892209
HexCer	0.0150616	0.00913828	0.0025881	0.000727426	0.0511063
LacCer	0.0248807	0.0682569	0.0118184	0.0162531	0.0473116
DG	3.4054	6.27395	0.256362	0.46235	4.31586e-05
TG	28.3558	57.414	3.51285	8.0352	0.0052864
CE	6.72894	11.0351	0.62061	1.22861	0.00704876
Chol	15.1787	13.701	1.09901	0.484224	0.241352
Carn	0.13644	0.143799	0.015688	0.0108821	0.699849
LPL(20:4)	0.200378	0.263609	0.0131746	0.0142018	0.00426925
Double bonds (db)
db = 0	0.877392	0.864358	0.0855121	0.0262359	0.880957
db = 1	14.961	11.8676	0.547422	0.481151	0.000421518
db = 2	14.2104	15.2422	0.380309	0.194342	0.0224867
db = 3	6.26581	5.71871	0.295057	0.211349	0.142844
db = 4	43.204	40.7898	0.522933	0.439371	0.00210477
db = 5	10.9095	12.4407	0.499875	0.445949	0.0334073
db = 6	8.90134	12.0004	0.301271	0.32119	1.15092e-06
db = 7	0.655487	1.04192	0.02722	0.0679983	6.61215e-05
db = 8	0.00251376	0.00905634	0.000340074	0.000886942	2.42281e-06
db = 9	0.00116981	0.00187649	0.000395755	0.000286856	0.159185
db = 10	0.0113158	0.0233414	0.00222854	0.00258578	0.00245697
DBI	3.47683	3.6449	0.0288585	0.0260397	0.000356177
omega-3/omega-6	0.176492	0.244888	0.00515496	0.00660596	1.5393e-07
Polar lipids include all measured lipids except DG, TG, CE, Chol and Carnitine.
Data are expressed as mean ± SEM, n = 9-11.
Student’s t-tests were performed for pairwise comparisons; significance was accepted for p < 0.05 corresponding to a false discovery rate q < 0.05. Green fill indicates p < 0.05.
PC and PC-O, diacyl and alkyl-acyl phosphatidylcholine; PE and PE-P, diacyl and alkenyl-acyl phosphatidylethanolamine; PI, phosphatidylinositol; PS, phosphatidylserine; PG, phosphatidylglycerol; PA, phosphatidic acid; CL, cardiolipin; LPC, LPE, LPI, LPS, LPG, the corresponding lysolipids;
SM, sphingomyelin; Cer, ceramide; HexCer, hexosylceramide; LacCer, lactosylceramide.
DG, diacylglycerol; TG, triacylglycerol; CE, cholesteryl ester; Chol, cholesterol; Carn, carnitine.
Sum formulas for glycero(phospho)lipids are defined as the lipid class abbreviation followed by the total number of carbons and total number of double bonds for all chains, e.g. PC(34:1).
Sum formulas for sphingolipids are defined as the lipid class abbreviation followed by the total number of carbons, total number of double bonds and total number of hydroxyl groups in the long chain base and the fatty acyl moiety, e.g. Cer(34:1:2).
db, number of double bonds; DBI, double bond index.
DBI was calculated for diacylated GPLs as Σ(db x(GPLi])/Σ[GPLi], where db is the total number of double bonds in fatty acyls in a given GPL species, and the square bracket indicates mol% of GPLs.

## Sheet: S4_Plasma_mol%
Table S4. Lipidomic dataset for plasma lipid compositional data (mol% of polar lipids)
	lipid content/plasma (nmol/mL)
	WT	CypD-/-	WT	CypD-/-	p value
	mean		SEM
LPC(16:1)	0.311659	0.257896	0.0208181	0.0080302	0.0359128
LPC(16:0)	7.94141	6.802	0.347678	0.163409	0.00695704
LPC(18:2)	2.64194	2.46671	0.0718477	0.0299831	0.0463046
LPC(18:1)	2.91315	2.47382	0.122651	0.0839048	0.00789365
LPC(18:0)	2.15759	1.80849	0.0962151	0.0890779	0.0162776
LPC(20:4)	1.47754	1.69512	0.0929813	0.0518593	0.050996
LPC(20:3)	0.341216	0.213501	0.0253996	0.0138732	0.000290693
LPC(22:6)	0.229494	0.266412	0.0103383	0.0106169	0.0239057
LPC(22:5)	0.0643366	0.0648826	0.00379285	0.00350687	0.917059
LPC(22:4)	0.00474222	0.00357483	0.000540733	0.000315064	0.0727206
LPC	18.0831	16.0524	0.566525	0.381543	0.00757197
PC(32:2)	0.0237087	0.0336125	0.00182841	0.00191344	0.00169526
PC(32:1)	0.280532	0.288345	0.0256359	0.0113509	0.785708
PC(32:0)	0.327266	0.390931	0.0115625	0.0127609	0.00191047
PC(34:4)	0.0332455	0.0402177	0.00253221	0.0014948	0.0264465
PC(34:3)	0.481399	0.604343	0.0229555	0.026624	0.0029995
PC(34:2)	14.9364	14.7148	0.515303	0.382277	0.730416
PC(34:1)	11.58	8.66697	0.478498	0.258231	3.79545e-05
PC(34:0)	0.00868104	0.0194714	0.00182157	0.00263029	0.00424045
PC(36:6)	0.0444571	0.0589347	0.00179244	0.00297766	0.000833276
PC(36:5)	1.31099	1.42957	0.0353405	0.0549052	0.094616
PC(36:4)	9.94399	12.2188	0.433683	0.251149	0.0002264
PC(36:3)	5.34561	4.47061	0.196693	0.137649	0.00175595
PC(36:2)	7.45831	6.86395	0.244301	0.10671	0.047578
PC(36:1)	1.49344	1.11935	0.0562979	0.0316013	1.57368e-05
PC(38:6)	3.85918	4.89531	0.137116	0.0745326	2.93846e-06
PC(38:5)	3.49526	4.62564	0.177588	0.164057	0.000214183
PC(38:4)	4.86478	5.79948	0.252668	0.124356	0.00321561
PC(38:3)	1.37299	0.969001	0.0689653	0.0385239	6.45714e-05
PC(38:2)	0.155933	0.126844	0.00981149	0.00468832	0.0132183
PC(38:1)	0.0290293	0.0204637	0.00223711	0.00122151	0.00301544
PC(40:8)	0.251358	0.364411	0.0169113	0.0201393	0.000545354
PC(40:7)	0.726627	1.03737	0.0426502	0.0466742	0.000142271
PC(40:6)	0.85571	0.996893	0.0378456	0.034534	0.01336
PC(40:5)	0.346704	0.391897	0.0163584	0.014674	0.0547679
PC(40:4)	0.108356	0.0903276	0.00271502	0.00184015	3.21406e-05
PC(40:3)	0.0121517	0.00489684	0.00160453	0.000421591	0.00174006
PC(42:10)	0.0461087	0.0689243	0.0036306	0.00361924	0.000360646
PC(42:9)	0.0643659	0.0786865	0.00338494	0.00396225	0.0146722
PC(42:7)	0.0219397	0.0316792	0.00165075	0.00198876	0.00170647
PC(42:2)	0.00259629	0.0013304	0.000328397	0.00021526	0.00433856
PC(42:1)	0.0935968	0.0750327	0.00830901	0.0023837	0.0592461
PC	69.5747	70.4981	0.613086	0.41754	0.222654
PC(O-32:0)	0.0123666	0.00990475	0.000497535	0.000940509	0.0388815
PC(O-34:3)	0.00864038	0.00363657	0.00195399	0.000583663	0.0354069
PC(O-34:2)	0.0451969	0.0407795	0.00212394	0.00281922	0.235717
PC(O-34:1)	0.0806208	0.0776792	0.00180707	0.00153766	0.229054
PC(O-36:5)	0.0429435	0.0493453	0.00478594	0.00264648	0.245449
PC(O-36:4)	0.129027	0.140246	0.00508585	0.0100044	0.347952
PC(O-36:3)	0.0177737	0.012452	0.001481	0.0014721	0.0210591
PC(O-36:2)	0.0282705	0.0253538	0.00225795	0.00143923	0.281356
PC(O-36:1)	0.00834024	0.00793872	0.00119752	0.000838394	0.783384
PC(O-38:6)	0.0356822	0.0445697	0.00413122	0.0024342	0.074596
PC(O-38:5)	0.1345	0.155696	0.00508045	0.00533136	0.0108179
PC(O-38:4)	0.0593327	0.0601065	0.00189761	0.00206224	0.787552
PC(O-38:3)	0.00233526	0.00228611	0.000251484	0.000317018	0.906192
PC(O-38:2)	0.00424204	0.00435928	0.000568274	0.000372569	0.862503
PC(O-38:1)	0.00268121	0.0023557	0.000432318	0.000313707	0.544469
PC-O	0.611954	0.636709	0.0193945	0.0276661	0.48328
LPE(16:0)	0.0459712	0.0415565	0.00325025	0.00199113	0.252203
LPE(18:1)	0.0590839	0.0555217	0.00366475	0.00215856	0.402405
LPE(18:0)	0.391266	0.316715	0.0226846	0.0137863	0.0105057
LPE(20:4)	0.0171524	0.0101652	0.00257562	0.00208909	0.0485268
LPE(20:0)	0.063699	0.0506001	0.00690174	0.00452487	0.123859
LPE(22:6)	0.00307099	0.00493229	0.00136614	0.00102313	0.284715
LPE(22:5)	0.00161715	0.00204508	0.000302331	0.000507989	0.491371
LPE	0.581861	0.481536	0.0367417	0.0161135	0.0294468
PE(34:2)	0.0190264	0.0279942	0.00244469	0.00451518	0.109116
PE(34:1)	0.00989724	0.00749453	0.00117908	0.00109664	0.153527
PE(36:4)	0.119447	0.118605	0.00690614	0.00878975	0.941638
PE(36:3)	0.0145421	0.0213163	0.00172479	0.00253642	0.0454879
PE(36:2)	0.164699	0.155788	0.00917261	0.00718006	0.449995
PE(36:1)	0.0607367	0.0433747	0.00215823	0.00268745	0.000118228
PE(38:6)	0.0695493	0.127813	0.00668988	0.00793501	3.56246e-05
PE(38:5)	0.131129	0.16294	0.00826824	0.00829526	0.0149435
PE(38:4)	0.218419	0.253068	0.0101565	0.0113097	0.0373247
PE(38:3)	0.0115102	0.011705	0.00108724	0.00132229	0.911959
PE(38:2)	0.0157952	0.0213518	0.00112969	0.00175548	0.018881
PE(40:7)	0.00258054	0.0165828	0.000943425	0.00390162	0.00580149
PE(40:6)	0.0130265	0.0385792	0.00274032	0.00278619	5.30865e-06
PE(40:4)	0.000629332	0.00255535	0.000476922	0.000626605	0.0279452
PE	0.850987	1.00917	0.0365249	0.0533323	0.0285831
PE(P-36:4)	0.0326992	0.0382356	0.00446712	0.00447129	0.3947
PE(P-38:6)	0.0361735	0.0512275	0.00436758	0.00485626	0.0354552
PE(P-38:5)	0.0193606	0.0372926	0.00248834	0.00429297	0.00269894
PE(P-38:4)	0.0459494	0.073234	0.00417763	0.00253217	2.51421e-05
PE(P-40:6)	0.029159	0.0611884	0.00468655	0.00353553	3.71325e-05
PE(P-40:5)	0.0269454	0.0526582	0.00411343	0.00405996	0.000359772
PE(P-40:4)	0.0161627	0.0208605	0.00250105	0.00268656	0.220837
PE(P-40:3)	0.0192364	0.0339724	0.00265491	0.00376162	0.00605557
PE-P	0.225686	0.368669	0.0251619	0.02472	0.000840032
LPI(18:1)	0.00515893	0.00511092	0.000554338	0.000521315	0.950326
LPI(20:4)	0.0269207	0.026917	0.00435727	0.00206631	0.999313
LPI	0.0320796	0.0320279	0.00423346	0.00185375	0.991197
PI(34:2)	0.105309	0.115155	0.00885411	0.00521532	0.339859
PI(34:1)	0.0289237	0.0286328	0.00340959	0.00374093	0.95511
PI(36:4)	0.480186	0.439044	0.0149273	0.0195295	0.118263
PI(36:3)	0.10774	0.107602	0.0049929	0.0064723	0.986811
PI(36:2)	0.120563	0.132573	0.0084724	0.00464225	0.218388
PI(38:6)	0.0350248	0.045552	0.0022295	0.00253605	0.00669493
PI(38:5)	0.285813	0.342304	0.0110145	0.0171362	0.0150784
PI(38:4)	5.35996	6.4946	0.341099	0.12369	0.0106388
PI(38:3)	0.204389	0.187177	0.0156816	0.0280936	0.610779
PI(40:6)	0.0104164	0.0275262	0.00122908	0.00224336	5.6703e-06
PI(40:5)	0.0100148	0.0229952	0.0015944	0.00359246	0.00608594
PI(40:4)	0.0178868	0.020727	0.00218205	0.00247035	0.405322
PI	6.76623	7.96389	0.332539	0.131865	0.00693678
LPS(22:1)	0.0309405	0.023245	0.00564636	0.00285999	0.226699
LPS(22:0)	0.0352337	0.0236525	0.00357507	0.00393104	0.0451715
LPS	0.0661742	0.0468975	0.00902819	0.00622696	0.0915676
PS(38:1)	0.332673	0.268961	0.0354218	0.0199087	0.125654
PS(38:0)	0.241313	0.148694	0.0162715	0.0204947	0.00283155
PS(40:3)	0.1537	0.17064	0.0172756	0.00975513	0.392854
PS(40:2)	0.0680517	0.0383498	0.0107968	0.00637814	0.0265908
PS(40:1)	0.130029	0.100532	0.0179349	0.00943211	0.152111
PS	0.925766	0.727178	0.0892653	0.0606121	0.0782183
SM(34:1:2)	0.617542	0.647569	0.0115637	0.0125737	0.0991805
SM(36:2:2)	0.0119781	0.0173388	0.00147616	0.000758297	0.00396574
SM(36:1:2)	0.0470543	0.0472943	0.00150834	0.00160062	0.915111
SM(40:2:2)	0.190495	0.156462	0.00905395	0.00678867	0.00729499
SM(40:1:2)	0.196939	0.139573	0.00800485	0.00749082	6.70209e-05
SM(41:2:2)	0.0440506	0.0596657	0.00236506	0.000933699	9.06495e-05
SM(41:1:2)	0.0597474	0.0548169	0.00219092	0.00225632	0.137015
SM(42:2:2)	0.924702	0.9118	0.02436	0.0190243	0.678145
SM(42:1:2)	0.150969	0.115098	0.00528337	0.00441196	6.53118e-05
SM	2.24348	2.14962	0.0363209	0.0325915	0.0705584
Cer(36:1:2)	0.000253032	0.000280228	8.30698e-05	6.46339e-05	0.797045
Cer(40:1:2)	0.00406996	0.00264025	0.000509002	0.000632198	0.100647
Cer(41:1:2)	0.00106256	0.000845334	0.000247276	0.000165333	0.4669
Cer(42:2:2)	0.0146888	0.0172299	0.00155669	0.00171303	0.291421
Cer(42:1:2)	0.0104918	0.00669737	0.00111918	0.00097376	0.0198621
Cer	0.0305661	0.027693	0.00259	0.00288527	0.472579
DG(34:2)	0.0130373	0.0241938	0.00253641	0.00417707	0.0402985
DG(34:1)	0.0375061	0.0334409	0.00479028	0.00333137	0.488163
DG(36:4)	0.00311186	0.00772002	0.000838202	0.00149819	0.0186088
DG(36:3)	0.0152771	0.0303394	0.00302003	0.00624609	0.049181
DG(36:2)	0.0553873	0.0493384	0.00605829	0.00768367	0.550816
DG(38:5)	0.00171698	0.00285958	0.000434415	0.000343652	0.0526087
DG(38:4)	0.00363211	0.00148842	0.00277819	0.000364054	0.465489
DG(38:3)	0.00177981	0.00114086	0.000525302	0.000285387	0.286871
DG	0.131449	0.150521	0.0145691	0.02202	0.490337
TG(42:1)	0.00369207	0.000387796	0.00289379	7.14709e-05	0.286635
TG(42:0)	0.00538984	0.000445367	0.00462427	0.000198069	0.31646
TG(46:9)	0.0275672	0.0296813	0.00170017	0.00243538	0.495599
TG(46:1)	0.0111959	0.00477477	0.00391628	0.00107551	0.147563
TG(46:0)	0.00981744	0.0039629	0.00637778	0.00148279	0.394883
TG(48:3)	0.0133866	0.0188727	0.00317542	0.00406493	0.309989
TG(48:2)	0.0769435	0.075349	0.0115409	0.01249	0.926886
TG(48:1)	0.0637485	0.0516411	0.00806406	0.00863988	0.323116
TG(50:5)	0.000426495	0.00179893	0.000123877	0.000817262	0.129735
TG(50:4)	0.0578536	0.0877056	0.00788691	0.0106488	0.0410625
TG(50:3)	0.247238	0.33391	0.0480706	0.0604073	0.284278
TG(50:2)	0.76572	0.64869	0.150993	0.125843	0.556586
TG(50:1)	0.263014	0.19303	0.0351345	0.0356544	0.181582
TG(50:0)	0.00777658	0.000621465	0.00439331	0.000223158	0.142288
TG(52:5)	0.0799951	0.144944	0.0109016	0.0171167	0.00625078
TG(52:4)	0.426427	0.721616	0.0762011	0.105654	0.040247
TG(52:3)	1.69744	2.10658	0.261127	0.327122	0.349158
TG(52:2)	2.45824	1.80457	0.369366	0.315969	0.19389
TG(52:1)	0.0296898	0.00737702	0.00448855	0.000902576	0.000986366
TG(52:0)	0.00193862	0.000430374	0.00162497	0.000235594	0.384129
TG(54:9)	0.056934	0.0509493	0.00353611	0.00363136	0.255909
TG(54:8)	7.40118e-05	0.00120669	3.71065e-05	0.000196645	0.000240272
TG(54:7)	0.0333069	0.0587336	0.00417006	0.00426254	0.000544818
TG(54:6)	0.177859	0.243525	0.0174148	0.0195832	0.0238043
TG(54:5)	0.387	0.492918	0.0433068	0.0538517	0.149353
TG(54:4)	0.511889	0.674234	0.0702214	0.10033	0.211866
TG(54:3)	0.644748	0.576986	0.0917216	0.0946466	0.61537
TG(54:2)	0.111929	0.0567723	0.0196961	0.00709639	0.0248378
TG(56:12)	0.00817269	0.00645522	0.00119928	0.000709333	0.223507
TG(56:9)	0.00261451	0.0142537	0.000783307	0.00188979	0.000102068
TG(56:8)	0.0500825	0.0902444	0.00594935	0.00560967	0.000131603
TG(56:7)	0.141241	0.226269	0.0144525	0.0165428	0.00133929
TG(56:6)	0.222551	0.271762	0.0179248	0.0228861	0.114125
TG(56:5)	0.131241	0.120908	0.0115995	0.0128911	0.562437
TG(56:4)	0.0596791	0.0458071	0.00819141	0.00567299	0.174783
TG(56:3)	0.00594875	-1.19147e-07	0.00594875	1.19147e-07	0.346584
TG(56:2)	0.00802304	0.00175289	0.00327331	0.000372871	0.0925646
TG(56:1)	0.000816866	0.000235078	0.000241658	8.80382e-05	0.0469358
TG(58:10)	0.0183139	0.0466216	0.00371346	0.00328866	2.4623e-05
TG(58:9)	0.0454108	0.0832536	0.00628748	0.00451708	0.000118718
TG(58:8)	0.0570178	0.075532	0.00428441	0.00534523	0.0164174
TG(58:7)	0.0515562	0.0560059	0.00378948	0.0051395	0.50352
TG(58:6)	0.0257093	0.0227996	0.00258392	0.00275107	0.454129
TG(58:5)	0.00456493	0.00136602	0.00124572	0.000301787	0.03426
TG(58:4)	0.000546115	4.60427e-05	0.00021992	3.11614e-05	0.0532024
TG(58:3)	0.00480462	0.00103028	0.00170341	0.000283071	0.0585772
TG(60:12)	0.000488604	0.00153146	0.000203333	0.000342844	0.0210669
TG(60:11)	0.00225089	0.0104679	0.000784652	0.00157119	0.000420459
TG(60:10)	0.00668618	0.0155892	0.00177768	0.00196739	0.00397464
TG(60:9)	0.00188507	0.0032501	0.000458608	0.000542238	0.0746859
TG(60:8)	0.000798199	0.000737157	0.000229698	0.000201454	0.843275
TG	9.02164	9.48763	1.2224	1.34242	0.802178
CE(16:1)	3.26858	2.72493	0.164234	0.0866365	0.0077862
CE(16:0)	1.41481	1.417	0.0516107	0.0455525	0.97509
CE(18:3)	0.582088	0.51693	0.0285658	0.0305992	0.140418
CE(18:2)	22.436	18.5819	1.30959	0.568888	0.0207415
CE(18:1)	5.81577	4.8764	0.2094	0.22027	0.00688228
CE(18:0)	0.00815086	0.00377658	0.00312316	0.0013601	0.225556
CE(20:5)	0.168754	0.123129	0.0235824	0.00867949	0.0990314
CE(20:4)	35.6763	38.8719	2.10593	1.77836	0.259474
CE(20:3)	1.5944	1.09202	0.0887559	0.0706985	0.000336294
CE(22:6)	1.86418	2.0836	0.121201	0.0933147	0.165056
CE(22:5)	0.194876	0.229461	0.0254681	0.0162709	0.258707
CE(22:4)	0.00819845	0.0199493	0.00312302	0.00642766	0.124171
CENa	73.0321	70.5411	2.81114	2.42382	0.508771
Chol	12.8572	13.8142	0.79934	0.520922	0.320522
Carn	0.223991	0.255753	0.0259142	0.0279499	0.419535
AcCar(2:0)	0.126279	0.346125	0.011525	0.0282918	1.1614e-05
AcCar(14:0)	0.00326041	0.0082897	0.000522628	0.00122755	0.00263238
AcCar(16:1)	0.00663648	0.0193846	0.0010877	0.00184144	2.1751e-05
AcCar(16:0)	0.0251269	0.0331718	0.00289378	0.00189128	0.0296512
AcCar(18:2)	0.00159413	0.00845253	0.000330699	0.00130934	0.000458757
AcCar(18:1)	0.0314375	0.0558787	0.00329213	0.0039615	0.000213413
AcCar(18:0)	0.0408362	0.0340495	0.00528687	0.00199292	0.256658
AcCar(20:4)	6.50276e-05	0.00152106	6.50276e-05	0.000316549	0.00120584
AcCar	0.235235	0.506873	0.0123794	0.0352477	1.47349e-05
Lipid classes
LPC	18.0831	16.0524	0.566525	0.381543	0.00757197
PC	69.5747	70.4981	0.613086	0.41754	0.222654
PC-O	0.611954	0.636709	0.0193945	0.0276661	0.48328
LPE	0.581861	0.481536	0.0367417	0.0161135	0.0294468
PE	0.850987	1.00917	0.0365249	0.0533323	0.0285831
PE-P	0.225686	0.368669	0.0251619	0.02472	0.000840032
LPI	0.0320796	0.0320279	0.00423346	0.00185375	0.991197
PI	6.76623	7.96389	0.332539	0.131865	0.00693678
LPS	0.0661742	0.0468975	0.00902819	0.00622696	0.0915676
PS	0.925766	0.727178	0.0892653	0.0606121	0.0782183
SM	2.24348	2.14962	0.0363209	0.0325915	0.0705584
Cer	0.0305661	0.027693	0.00259	0.00288527	0.472579
DG	0.131449	0.150521	0.0145691	0.02202	0.490337
TG	9.02164	9.48763	1.2224	1.34242	0.802178
CE	73.0321	70.5411	2.81114	2.42382	0.508771
Chol	12.8572	13.8142	0.79934	0.520922	0.320522
Carn	0.223991	0.255753	0.0259142	0.0279499	0.419535
AcCar	0.235235	0.506873	0.0123794	0.0352477	1.47349e-05
Double bonds (db)
db = 0	0.746812	0.701161	0.0295532	0.0277749	0.275733
db = 1	17.92	13.1895	0.721729	0.391384	1.65509e-05
db = 2	29.3337	27.4534	1.00603	0.432402	0.0926789
db = 3	9.8315	8.13087	0.342244	0.260465	0.000922597
db = 4	27.1061	31.783	1.04227	0.356414	0.000364763
db = 5	7.34356	8.95496	0.231401	0.234557	0.000143163
db = 6	6.31129	7.81847	0.203788	0.127954	6.56913e-06
db = 7	0.949539	1.33764	0.0515167	0.062337	0.000191156
db = 8	0.317721	0.449074	0.0200577	0.0254985	0.000957392
db = 9	0.0813961	0.0970315	0.00390224	0.00515916	0.0296214
db = 10	0.0582967	0.0849425	0.00441908	0.00458637	0.000651799
DBI	2.99596	3.25985	0.0398169	0.0224379	1.64581e-05
omega-3/omega-6	0.211025	0.224658	0.00302197	0.00268773	0.0035362
					0.0035362
Polar lipids include all measured lipids except DG, TG, CE, Chol, Carnitine and AcCar.
Data are expressed as mean ± SEM, n = 9-11.
Student’s t-tests were performed for pairwise comparisons; significance was accepted for p < 0.05 corresponding to a false discovery rate q < 0.05. Green fill indicates p < 0.05.
PC and PC-O, diacyl and alkyl-acyl phosphatidylcholine; PE and PE-P, diacyl and alkenyl-acyl phosphatidylethanolamine; PI, phosphatidylinositol; PS, phosphatidylserine; PG, phosphatidylglycerol; PA, phosphatidic acid; CL, cardiolipin; LPC, LPE, LPI, LPS, LPG, the corresponding lysolipids;
SM, sphingomyelin; Cer, ceramide.
DG, diacylglycerol; TG, triacylglycerol; CE, cholesteryl ester; Chol, cholesterol; Carn, carnitine; AcCar, acylcarnitine.
Sum formulas for glycero(phospho)lipids are defined as the lipid class abbreviation followed by the total number of carbons and total number of double bonds for all chains, e.g. PC(34:1).
Sum formulas for sphingolipids are defined as the lipid class abbreviation followed by the total number of carbons, total number of double bonds and total number of hydroxyl groups in the long chain base and the fatty acyl moiety, e.g. Cer(34:1:2).
db, number of double bonds; DBI, double bond index.
DBI was calculated for diacylated GPLs as Σ(db x(GPLi])/Σ[GPLi], where db is the total number of double bonds in fatty acyls in a given GPL species, and the square bracket indicates mol% of GPLs.

## Sheet: S5_Correl
Table S5. Correlation between liver and plasma lipidomes (mol% of polar lipids)
Lipid species	Pearson r	p value
PC(38:6)	0.963528	3.1e-05
PC(38:5)	0.958701	3.1e-05
PC(36:1)	0.956889	3.1e-05
PC(36:3)	0.95057	3.1e-05
PC(34:1)	0.941821	3.1e-05
PC(38:3)	0.931287	3.1e-05
PC(38:2)	0.920309	3.1e-05
PC(40:4)	0.881449	3.1e-05
PC(34:3)	0.861386	3.1e-05
PC(40:6)	0.83938	3.1e-05
PI(36:4)	0.805629	3.1e-05
PE(38:6)	0.79121	5.5e-05
PC(40:5)	0.746137	0.000244
PC(36:4)	0.740599	0.000287
SM(40:1:2)	0.736994	0.000319
PI(36:3)	0.725423	0.00044
PC, phosphatidylcholine; PE, phosphatidylethanolamine; PI, phosphatidylinositol; SM, sphingomyelin.

## Sheet: S6_MSquant
Table S6. Mass spectrometry quantitation details for lipidomics
Liver	Lipid Class	Internal standard (IS)	Ion format	Conc of infusion (fmol/μL)
	PC, PC-O, LPC	PC(D31-16:0/18:1)	[M+H]+	458.997
	PE, PE-P, LPE	PE(D31-16:0/18:1)	[M−H]−	161.603
	PI, LPI	PI(D31-16:0/18:1)	[M−H]−	69.7065
	PS, LPS	PS(D31-16:0/18:1)	[M−H]−	122.099
	PG, LPG	PG(D31-16:0/18:1)	[M−H]−	15.517
	PA	PA(D31-16:0/18:1)	[M−H]−	5.71578
	CL	CL(tetra14:0)	[M−2H]2−	9.73797
	Cer	Cer(d18:1/17:0)	[M+Cl]−	10.9544
	SM	SM(d18:1/17:0)	[M+H]+	33.7249
	HexCer, LacCer	GluCer(d18:1/12:0)	[M+Cl]−	18.7775
	GM3	GM3(d18:1/D3-18:0)	[M−H]−	42.5315
	DG	DG(di22:1)	[M+NH4]+	2.74872
	TG	TG(tri17:1)	[M+NH4]+	101.323
	CE	Chold7E(18:1)	[M+NH4]+	143.137
	Carn	Carnitine D9	[M+H]+	82.3333
	AcCar	Acetylcarnitine D3	[M+H]+	20.5833
Plasma	Lipid Class	Internal standard (IS)	Ion format	Conc of infusion (fmol/μL)
	PC, PC-O, LPC	PC(D31-16:0/18:1)	[M+H]+	2136.71
	PE, PE-P, LPE	PE(D31-16:0/18:1)	[M−H]−	150.458
	PI, LPI	PI(D31-16:0/18:1)	[M−H]−	129.798
	PS, LPS	PS(D31-16:0/18:1)	[M−H]−	47.3659
	PG, LPG	PG(D31-16:0/18:1)	[M−H]−	14.4469
	PA	PA(D31-16:0/18:1)	[M−H]−	13.304
	CL	CL(tetra14:0)	[M−2H]2−	9.06639
	Cer	Cer(d18:1/17:0)	[M+Cl]−	261.658
	SM	SM(d18:1/17:0)	[M+H]+	10.1989
	HexCer	GluCer(d18:1/12:0)	[M+Cl]−	17.4825
	GM3	GM3(d18:1/D3-18:0)	[M−H]−	39.5983
	DG	DG(di22:1)	[M+NH4]+	5.11831
	TG	TG(tri17:1)	[M+NH4]+	16.2398
	CE	Chold7E(18:1)	[M+NH4]+	377.167
	Carn	Carnitine D9	[M+H]+	82.3333
	AcCar	Acetyl carnitine D3	[M+H]+	20.5833
PC and PC-O, diacyl and alkyl-acyl phosphatidylcholine; PE and PE-P, diacyl and alkenyl-acyl phosphatidylethanolamine; PI, phosphatidylinositol; PS, phosphatidylserine; PG, phosphatidylglycerol; PA, phosphatidic acid; CL, cardiolipin; LPC, LPE, LPI, LPS, LPG, the corresponding lysolipids;
SM, sphingomyelin; Cer, ceramide; HexCer, hexosylceramide; LacCer, lactosylceramide; GM3, GM3 ganglioside.
DG, diacylglycerol; TG, triacylglycerol; CE, cholesteryl ester; Chol, cholesterol; Carn, carnitine; AcCar, acylcarnitine.
